# Supplementary material for: Efficient Trifluoromethylation of Halogenated Hydrocarbons Using Novel [(bpy)Cu(O2CCF2SO2F)2] Reagent
Source: Molecules. 2024 Jun 14;29(12):2849. doi: 10.3390/molecules29122849 (PMC11206303; doi:10.3390/molecules29122849)
Supplement: Supplementary file 1 [file molecules-29-02849-s001.zip]

Archive with 1 entries (1 files):
- molecules-2986093-supplementary.pdf
